# Supplementary material for: Characterization and Comparison of WO3/WO3-MoO3 and TiO2/TiO2-ZnO Nanostructures for Photoelectrocatalytic Degradation of the Pesticide Imazalil
Source: Nanomaterials (Basel). 2023 Sep 18;13(18):2584. doi: 10.3390/nano13182584 (PMC10535956; doi:10.3390/nano13182584)
Supplement: Supplementary file 1 [file nanomaterials-13-02584-s001.zip]

Archive with 1 entries (1 files):
- nanomaterials-2597613-supplementary.pdf
